# Supplementary material for: Synthesis and Evaluation of Powerful Antioxidant Dendrimers Derived from D-Mannitol and Syringaldehyde
Source: Int J Mol Sci. 2025 Nov 12;26(22):10966. doi: 10.3390/ijms262210966 (PMC12652216; doi:10.3390/ijms262210966)
Supplement: Supplementary file 1 [file ijms-26-10966-s001.zip]

Archive with 1 entries (1 files):
- ijms-3939454-supplementary highlight.pdf
